# Supplementary material for: Nationwide Stepwise Emergence and Evolution of Multidrug-Resistant Campylobacter jejuni Sequence Type 5136, United Kingdom
Source: Emerg Infect Dis. 2019 Jul;25(7):1320–9. doi: 10.3201/eid2507.181572 (PMC6590748; doi:10.3201/eid2507.181572)
Supplement: Appendix — Additional information about the evolution of ST5136, a multidrug-resistant strain of Campylobacter jejuni, Scotland. [file 18-1572-Techapp-s1.xlsx]

## Sheet: 18-1572 Appendix Table 1
Article DOI: https://doi.org/10.3201/eid2507.181572
Appendix Table 1. Metadata including strain types and resistance genotypes of 494 isolates of Campylobacter jejuni from North East Scotland.
PubMLST ID	Isolate	Year	Source	gyrA C257T	CAMP0265 allele	G-57T	CAMP1698 allele	tet variant	aac3	aac3 group	ST	Clonal complex	ENA accession
38420	ARI1488	2012	Human stool	T	1	T	7	tet(O/32/O)	v17	G1	5136	ST-464 complex	ERR419300
38428	ARI1496	2012	Human stool	T	1	T	7	tet(O/32/O)	v17,v22	G1,G4	5136	ST-464 complex	ERR420123
38445	ARI1514	2012	Human stool	T	1	T	7	tet(O/32/O)	v17,v22	G1,G4	5136	ST-464 complex	ERR419323
38454	ARI1524	2012	Human stool	T	1	T	7	tet(O/32/O)	v17,v22	G1,G4	5136	ST-464 complex	ERR419332
38572	ARI1662	2012	Human stool	T	1	T	7	tet(O/32/O)	v17	G1	5136	ST-464 complex	ERR419807
38573	ARI1663	2012	Human stool	T	1	T	7	tet(O/32/O)	v17,v22	G1,G4	5136	ST-464 complex	ERR419808
38579	ARI1669	2012	Human stool	T	1	T	7	tet(O/32/O)	v17	G1	5136	ST-464 complex	ERR419814
38593	ARI1683	2012	Human stool	T	1	T	7	tet(O/32/O)	v17,v22	G1,G4	5136	ST-464 complex	ERR419827
38599	ARI1692	2012	Human stool	T	1	T	7	tet(O/32/O)	v17,v22	G1,G4	5136	ST-464 complex	ERR419833
38607	ARI1703	2012	Human stool	T	1	T	7	tet(O/32/O)	v17	G1	5136	ST-464 complex	ERR419840
38645	ARI1748	2012	Human stool	T	1	T	7	tet(O/32/O)	v17,v22	G1,G4	5136	ST-464 complex	ERR419864
38696	ARI1802	2012	Human stool	T	1	T	7	tet(O/32/O)	v17,v22	G1,G4	5136	ST-464 complex	ERR419903
38724	ARI1832	2012	Human stool	T	1	T	7	tet(O/32/O)	v17	G1	5136	ST-464 complex	ERR419925
38737	ARI1849	2012	Human stool	T	1	T	7	tet(O/32/O)	v17,v22	G1,G4	5136	ST-464 complex	ERR419934
38758	ARI1872	2012	Human stool	T	1	T	7	tet(O/32/O)	v17,v22	G1,G4	5136	ST-464 complex	ERR460792
38843	ARI1960	2012	Human stool	T	1	T	7	tet(O/32/O)	v17	G1	5136	ST-464 complex	ERR419455
38853	ARI1971	2012	Human stool	T	1	T	7	tet(O/32/O)	v17,v22	G1,G4	5136	ST-464 complex	ERR419461
38868	ARI1986	2012	Human stool	T	1	T	7	tet(O/32/O)	v17	G1	5136	ST-464 complex	ERR419469
38873	ARI1992	2012	Human stool	T	1	T	7	tet(O/32/O)	v17,v22	G1,G4	5136	ST-464 complex	ERR419471
38955	ARI2074_1	2012	Human stool	T	1	T	7	tet(O/32/O)	v17,v22	G1,G4	5136	ST-464 complex	ERR420075
38957	ARI2076	2012	Human stool	T	1	T	7	tet(O/32/O)	v17,v22	G1,G4	5136	ST-464 complex	ERR420076
38977	ARI2098_1	2012	Human stool	T	1	T	7	tet(O/32/O)	v17	G1	5136	ST-464 complex	ERR460527
38989	ARI2110_1	2012	Human stool	T	1	T	7	tet(O/32/O)	v17	G1	5136	ST-464 complex	ERR420096
39007	ARI2129_1	2012	Human stool	T	1	T	7	tet(O/32/O)	v17	G1	5136	ST-464 complex	ERR420112
39031	ARI2154	2012	Human stool	T	1	T	7	tet(O/32/O)	v17	G1	5136	ST-464 complex	ERR419946
39037	ARI2160	2012	Human stool	T	1	T	7	tet(O/32/O)	v17	G1	5136	ST-464 complex	ERR419951
39061	ARI2184	2012	Human stool	T	1	T	7	tet(O/32/O)	v17,v22	G1,G4	5136	ST-464 complex	ERR439767
39063	ARI2186	2012	Human stool	T	1	T	7	tet(O/32/O)	v17,v22	G1,G4	5136	ST-464 complex	ERR439769
39065	ARI2188	2012	Human stool	T	1	T	7	tet(O/32/O)	v17	G1	5136	ST-464 complex	ERR439771
39069	ARI2192	2012	Human stool	T	1	T	7	tet(O/32/O)	v17	G1	5136	ST-464 complex	ERR439773
39071	ARI2194	2012	Human stool	T	1	T	7	tet(O/32/O)	v17,v22	G1,G4	5136	ST-464 complex	ERR439775
39096	ARI2219	2012	Human stool	T	1	T	7	tet(O/32/O)	v17,v22	G1,G4	5136	ST-464 complex	ERR439792
39810	C0469	2012	Turkey	T	1	T	7	tet(O/32/O)	v17,v22	G1,G4	5136	ST-464 complex	ERR419680
39116	ARI2243	2013	Human stool	T	1	T	7	tet(O/32/O)	v17	G1	5136	ST-464 complex	ERR439806
39140	ARI2292	2013	Human stool	T	1	T	7	tet(O/32/O)	v17	G1	5136	ST-464 complex	ERR439832
39143	ARI2301	2013	Human stool	T	1	T	7	tet(O/32/O)	v17,v22	G1,G4	5136	ST-464 complex	ERR439835
39166	ARI2333	2013	Human stool	T	1	T	7	tet(O/32/O)	v17,v22	G1,G4	5136	ST-464 complex	ERR439856
39173	ARI2340	2013	Human stool	T	1	T	7	tet(O/32/O)	v17,v22	G1,G4	5136	ST-464 complex	ERR439863
39190	ARI2362	2013	Human stool	T	1	T	7	tet(O/32/O)	v17,v22	G1,G4	5136	ST-464 complex	ERR439880
39205	ARI2383	2013	Human stool	T	1	T	7	tet(O/32/O)	v17	G1	5136	ST-464 complex	ERR439895
39224	ARI2404	2013	Human stool	T	1	T	7	tet(O/32/O)	v17,v22	G1,G4	5136	ST-464 complex	ERR439914
39234	ARI2414	2013	Human stool	T	1	T	7	tet(O/32/O)	v17	G1	5136	ST-464 complex	ERR439924
39242	ARI2425	2013	Human stool	T	1	T	7	tet(O/32/O)	v17,v22	G1,G4	5136	ST-464 complex	ERR450180
39254	ARI2440	2013	Human stool	T	1	T	7	tet(O/32/O)	v17	G1	5136	ST-464 complex	ERR450191
39260	ARI2447	2013	Human stool	T	1	T	7	tet(O/32/O)	v17	G1	5136	ST-464 complex	ERR450196
39304	ARI2499	2013	Human stool	T	1	T	7	tet(O/32/O)	v17,v22	G1,G4	5136	ST-464 complex	ERR450233
39310	ARI2505	2013	Human stool	T	1	T	7	tet(O/32/O)	v17,v22	G1,G4	5136	ST-464 complex	ERR450239
39341	ARI2536	2013	Human stool	T	1	T	7	tet(O/32/O)	v17,v22	G1,G4	5136	ST-464 complex	ERR450270
39342	ARI2537	2013	Human stool	T	1	T	7	tet(O/32/O)	v17	G1	5136	ST-464 complex	ERR450271
39365	ARI2571	2013	Human stool	T	1	T	7	tet(O/32/O)	v17	G1	5136	ST-464 complex	ERR450291
39367	ARI2574	2013	Human stool	T	1	T	7	tet(O/32/O)	v17,v22	G1,G4	5136	ST-464 complex	ERR450293
39385	ARI2595	2013	Human stool	T	1	T	7	tet(O/32/O)	v17,v22	G1,G4	5136	ST-464 complex	ERR450307
39439	ARI2651	2013	Human stool	T	1	T	7	tet(O/32/O)	v17	G1	5136	ST-464 complex	ERR450346
39448	ARI2660	2013	Human stool	T	1	T	7	tet(O/32/O)	v17,v22	G1,G4	5136	ST-464 complex	ERR450355
39571	ARI2787	2013	Human stool	T	1	T	7	tet(O/32/O)	v17	G1	5136	ST-464 complex	ERR450477
39587	ARI2803	2013	Human stool	T	1	T	7	tet(O/32/O)	v22	G4	5136	ST-464 complex	ERR450493
39603	ARI2819	2013	Human stool	T	1	T	7	tet(O/32/O)	v17,v22	G1,G4	5136	ST-464 complex	ERR450509
39605	ARI2821	2013	Human stool	T	1	T	7	tet(O/32/O)	v17,v22	G1,G4	5136	ST-464 complex	ERR450511
39618	ARI2834	2013	Human stool	T	1	T	7	tet(O/32/O)	v17	G1	5136	ST-464 complex	ERR450524
39619	ARI2835	2013	Human stool	T	1	T	7	tet(O/32/O)	v17	G1	5136	ST-464 complex	ERR450525
39663	ARI2881	2013	Human stool	T	1	T	7	tet(O/32/O)	v17,v22	G1,G4	5136	ST-464 complex	ERR450569
39676	ARI2894	2013	Human stool	T	1	T	7	tet(O/32/O)	v17,v22	G1,G4	5136	ST-464 complex	ERR450582
39681	ARI2899	2013	Human stool	T	1	T	7	tet(O/32/O)	v17	G1	5136	ST-464 complex	ERR450587
39684	ARI2903	2013	Human stool	T	1	T	7	tet(O/32/O)	v17,v22	G1,G4	5136	ST-464 complex	ERR450590
39689	ARI2908	2013	Human stool	T	1	T	7	tet(O/32/O)	v17	G1	5136	ST-464 complex	ERR450595
39704	ARI2923	2013	Human stool	T	1	T	7	tet(O/32/O)	v17	G1	5136	ST-464 complex	ERR439742
39813	C0477	2013	Chicken	T	1	T	7	tet(O/32/O)	v17	G1	5136	ST-464 complex	ERR419683
39817	C0482	2013	Chicken	T	1	T	7	tet(O/32/O)	v17	G1	5136	ST-464 complex	ERR419686
39841	C0520	2013	Chicken	T	1	T	7	tet(O/32/O)	v17,v22	G1,G4	5136	ST-464 complex	ERR419698
39919	C0634	2013	Chicken	T	35	T	7	tet(O/32/O)	v7	G1	5136	ST-464 complex	ERR460677
39931	C0651	2013	Chicken	T	1	T	7	tet(O/32/O)	v17	G1	5136	ST-464 complex	ERR460689
39932	C0652	2013	Chicken	T	1	T	7	tet(O/32/O)	v17	G1	5136	ST-464 complex	ERR460690
39937	C0660	2013	Chicken	T	1	T	7	tet(O/32/O)	v17	G1	5136	ST-464 complex	ERR460695
39946	C0671	2013	Chicken	T	1	T	7	tet(O/32/O)	v17,v22	G1,G4	5136	ST-464 complex	ERR460705
39947	C0672	2013	Chicken	T	1	T	7	tet(O/32/O)	v17,v22	G1,G4	5136	ST-464 complex	ERR460706
39958	C0683	2013	Chicken	T	1	T	7	tet(O/32/O)	v17	G1	5136	ST-464 complex	ERR460717
39985	C0717	2013	Chicken	T	1	T	7	tet(O/32/O)	v17,v22	G1,G4	5136	ST-464 complex	ERR460744
39990	C0722	2013	Chicken	T	1	T	7	tet(O/32/O)	v17,v22	G1,G4	5136	ST-464 complex	ERR460749
40310	ARI2381	2013	Human stool	T	1	T	7	tet(O/32/O)	v17	G1	5136	ST-464 complex	ERR470729
40338	ARI2949	2013	Human stool	T	1	T	7	tet(O/32/O)	v17	G1	5136	ST-464 complex	ERR470502
40349	ARI2964	2013	Human stool	T	1	T	7	tet(O/32/O)	v17,v22	G1,G4	5136	ST-464 complex	ERR470513
40373	ARI2988	2013	Human stool	T	1	T	7	tet(O/32/O)	v17	G1	5136	ST-464 complex	ERR470537
40375	ARI2991	2013	Human stool	T	1	T	7	tet(O/32/O)	v17,v22	G1,G4	5136	ST-464 complex	ERR470539
40397	ARI3074	2013	Human stool	T	1	T	7	tet(O/32/O)	v17,v22	G1,G4	5136	ST-464 complex	ERR470620
40401	ARI3080	2013	Human stool	T	1	T	7	tet(O/32/O)	v17,v22	G1,G4	5136	ST-464 complex	ERR470626
40472	C0732	2013	Chicken	T	1	T	7	tet(O/32/O)	v17,v22	G1,G4	5136	ST-464 complex	ERR470754
40476	C0736	2013	Chicken	T	1	T	7	tet(O/32/O)	v17	G1	5136	ST-464 complex	ERR470758
40483	C0746	2013	Chicken	T	1	T	7	tet(O/32/O)	v17	G1	5136	ST-464 complex	ERR470765
40489	C0753	2013	Chicken	T	1	T	7	tet(O/32/O)	v17	G1	5136	ST-464 complex	ERR470771
40494	C0758	2013	Chicken	T	1	T	7	tet(O/32/O)	v17	G1	5136	ST-464 complex	ERR473762
40495	C0759	2013	Chicken	T	1	T	7	tet(O/32/O)	v17	G1	5136	ST-464 complex	ERR473763
40497	C0764	2013	Chicken	T	1	T	7	tet(O/32/O)	v17	G1	5136	ST-464 complex	ERR473765
40500	C0768	2013	Chicken	T	1	T	7	tet(O/32/O)	v17	G1	5136	ST-464 complex	ERR473769
40502	C0771	2013	Chicken	T	1	T	7	tet(O/32/O)	v17	G1	5136	ST-464 complex	ERR473772
40508	C0782	2013	Chicken	T	1	T	7	tet(O/32/O)	v17	G1	5136	ST-464 complex	ERR473779
40509	C0783	2013	Chicken	T	1	T	7	tet(O/32/O)	v17,v22	G1,G4	5136	ST-464 complex	ERR473780
40635	ARI3013	2013	Human stool	T	1	T	7	tet(O/32/O)	v17	G1	5136	ST-464 complex	ERR470560
40640	ARI3019	2013	Human stool	T	1	T	7	tet(O/32/O)	v17	G1	5136	ST-464 complex	ERR470566
41605	C0479	2013	Chicken	T	1	T	7	tet(O/32/O)	v17,v22	G1,G4	5136	ST-464 complex	ERR759112
42179	C0518	2013	Chicken	T	1	T	7	tet(O/32/O)	v17,v22	G1,G4	5136	ST-464 complex	ERR976067
40413	ARI3105	2014	Human stool	T	1	T	7	tet(O/32/O)	v17	G1	5136	ST-464 complex	ERR470650
40545	C0832	2014	Chicken	T	1	T	7	tet(O/32/O)	v17	G1	5136	ST-464 complex	ERR473818
40546	C0833	2014	Chicken	T	1	T	7	tet(O/32/O)	v17	G1	5136	ST-464 complex	ERR473819
40548	C0836	2014	Chicken	T	1	T	7	tet(O/32/O)	v17,v22	G1,G4	5136	ST-464 complex	ERR473821
40549	C0837	2014	Chicken	T	1	T	7	tet(O/32/O)	v17,v22	G1,G4	5136	ST-464 complex	ERR473822
40550	C0838	2014	Chicken	T	1	T	7	tet(O/32/O)	v17	G1	5136	ST-464 complex	ERR473823
40552	C0841	2014	Chicken	T	1	T	7	tet(O/32/O)	v17	G1	5136	ST-464 complex	ERR473826
40553	C0842	2014	Chicken	T	1	T	7	tet(O/32/O)	v17	G1	5136	ST-464 complex	ERR473827
40720	ARI3132	2014	Human stool	T	1	T	7	tet(O/32/O)	v17	G1	5136	ST-464 complex	ERR676583
40736	ARI3148	2014	Human stool	T	1	T	7	tet(O/32/O)	v17	G1	5136	ST-464 complex	ERR676599
40746	ARI3158	2014	Human stool	T	1	T	7	tet(O/32/O)	v17,v22	G1,G4	5136	ST-464 complex	ERR676619
40751	ARI3163	2014	Human stool	T	1	T	7	tet(O/32/O)	v17,v22	G1,G4	5136	ST-464 complex	ERR676629
40762	ARI3174	2014	Human stool	T	1	T	7	tet(O/32/O)	v17	G1	5136	ST-464 complex	ERR676653
40775	ARI3187	2014	Human stool	T	1	T	7	tet(O/32/O)	v17,v22	G1,G4	5136	ST-464 complex	ERR646694
40789	ARI3201	2014	Human stool	T	1	T	7	tet(O/32/O)	v17	G1	5136	ST-464 complex	ERR646722
40799	ARI3211	2014	Human stool	T	1	T	7	tet(O/32/O)	v17	G1	5136	ST-464 complex	ERR646742
40803	ARI3215	2014	Human stool	T	1	T	7	tet(O/32/O)	v17	G1	5136	ST-464 complex	ERR646749
40820	ARI3233	2014	Human stool	T	1	T	7	tet(O/32/O)	v17	G1	5136	ST-464 complex	ERR676610
40821	ARI3234	2014	Human stool	T	1	T	7	tet(O/32/O)	v17	G1	5136	ST-464 complex	ERR676612
40824	ARI3237	2014	Human stool	T	1	T	7	tet(O/32/O)	v17	G1	5136	ST-464 complex	ERR676618
40829	ARI3242	2014	Human stool	T	1	T	7	tet(O/32/O)	v17,v22	G1,G4	5136	ST-464 complex	ERR676628
40880	ARI3295	2014	Human stool	T	1	T	7	tet(O/32/O)	v17,v22	G1,G4	5136	ST-464 complex	ERR646743
40883	ARI3298	2014	Human stool	T	1	T	7	tet(O/32/O)	v17,v22	G1,G4	5136	ST-464 complex	ERR646750
41030	C0852	2014	Chicken	T	1	T	7	tet(O/32/O)	v17	G1	5136	ST-464 complex	ERR646858
41032	C0854	2014	Chicken	T	1	T	7	tet(O/32/O)	v17,v22	G1,G4	5136	ST-464 complex	ERR646867
41090	C0921	2014	Chicken	T	1	T	7	tet(O/32/O)	v17	G1	5136	ST-464 complex	ERR670650
41375	ARI3433	2014	Human stool	T	1	T	7	tet(O/32/O)	v17	G1	5136	ST-464 complex	ERR758795
41502	ARI3586	2014	Human stool	T	1	T	7	tet(O/32/O)	v17	G1	5136	ST-464 complex	ERR759089
41636	C0998	2014	Chicken	T	1	T	7	tet(O/32/O)	v17	G1	5136	ST-464 complex	ERR767442
41661	C1032	2014	Chicken	T	1	T	7	tet(O/32/O)	v17,v22	G1,G4	5136	ST-464 complex	ERR767466
41693	C1070	2014	Chicken	T	1	T	7	tet(O/32/O)	v17	G1	5136	ST-464 complex	ERR758852
41703	C1085	2014	Chicken	T	1	T	7	tet(O/32/O)	v17	G1	5136	ST-464 complex	ERR759121
41704	C1086	2014	Chicken	T	1	T	7	tet(O/32/O)	v17	G1	5136	ST-464 complex	ERR759122
41710	C1094	2014	Chicken	T	1	T	7	tet(O/32/O)	v17	G1	5136	ST-464 complex	ERR759128
41712	C1096	2014	Chicken	T	1	T	7	tet(O/32/O)	v17	G1	5136	ST-464 complex	ERR759130
41717	C1101	2014	Chicken	T	1	T	7	tet(O/32/O)	v17	G1	5136	ST-464 complex	ERR759135
41748	C1142	2014	Chicken	T	1	T	7	tet(O/32/O)	v17,v22	G1,G4	5136	ST-464 complex	ERR759164
41755	C1156	2014	Turkey	T	1	T	7	tet(O/32/O)	v17	G1	5136	ST-464 complex	ERR759171
41888	ARI3505	2014	Human stool	T	1	T	7	tet(O/32/O)	v17,v22	G1,G4	5136	ST-464 complex	ERR976012
41897	ARI3608	2014	Human stool	T	1	T	7	tet(O/32/O)	v17	G1	5136	ST-464 complex	ERR975808
41906	ARI3618	2014	Human stool	T	1	T	7	tet(O/32/O)	v17	G1	5136	ST-464 complex	ERR975817
41918	ARI3631	2014	Human stool	T	1	T	7	tet(O/32/O)	v17	G1	5136	ST-464 complex	ERR975829
41944	ARI3657	2014	Human stool	T	1	T	7	tet(O/32/O)	v17	G1	5136	ST-464 complex	ERR975855
41969	ARI3682	2014	Human stool	T	1	T	7	tet(O/32/O)	v17	G1	5136	ST-464 complex	ERR975880
41974	ARI3687	2014	Human stool	T	1	T	7	tet(O/32/O)	v17	G1	5136	ST-464 complex	ERR975885
41986	ARI3699	2014	Human stool	T	1	T	7	tet(O/32/O)	v17,v22	G1,G4	5136	ST-464 complex	ERR975634
42196	C1184	2014	Turkey	T	1	T	7	tet(O/32/O)	v17,v22	G1,G4	5136	ST-464 complex	ERR975904
42197	C1193	2014	Turkey	T	1	T	7	tet(O/32/O)	v17	G1	5136	ST-464 complex	ERR975905
42200	C1198	2014	Turkey	T	1	T	7	tet(O/32/O)	v17	G1	5136	ST-464 complex	ERR975908
42201	C1201	2014	Turkey	T	1	T	245	tet(O/32/O)	v17	G1	5136	ST-464 complex	ERR975909
42205	C1207	2014	Chicken	T	1	T	7	tet(O/32/O)	v17	G1	5136	ST-464 complex	ERR975913
42216	C1225	2014	Turkey	T	1	T	7	tet(O/32/O)	v17	G1	5136	ST-464 complex	ERR975924
42226	C1237	2014	Chicken	T	1	T	7	tet(O/32/O)	v17,v22	G1,G4	5136	ST-464 complex	ERR975934
42064	ARI3778	2015	Human stool	T	1	T	7	tet(O/32/O)	v17,v22	G1,G4	5136	ST-464 complex	ERR976101
42073	ARI3788	2015	Human stool	T	1	T	7	tet(O/32/O)	v17	G1	5136	ST-464 complex	ERR976110
42091	ARI3807	2015	Human stool	T	1	T	7	tet(O/32/O)	v17	G1	5136	ST-464 complex	ERR976128
42099	ARI3815	2015	Human stool	T	1	T	7	tet(O/32/O)	v17	G1	5136	ST-464 complex	ERR976136
42147	ARI3864	2015	Human stool	T	1	T	7	tet(O/32/O)	v17	G1	5136	ST-464 complex	ERR976264
42163	ARI3881	2015	Human stool	T	1	T	7	tet(O/32/O)	v17,v22	G1,G4	5136	ST-464 complex	ERR976280
42258	C1298	2015	Chicken	T	1	T	7	tet(O/32/O)	v17,v22	G1,G4	5136	ST-464 complex	ERR975966
42262	C1302	2015	Chicken	T	1	T	7	tet(O/32/O)	v17,v22	G1,G4	5136	ST-464 complex	ERR975970
42292	C1355	2015	Chicken	T	1	T	7	tet(O/32/O)	v17,v22	G1,G4	5136	ST-464 complex	ERR975742
42298	C1361	2015	Chicken	T	1	T	7	tet(O/32/O)	v17	G1	5136	ST-464 complex	ERR975748
42308	C1381	2015	Chicken	T	1	T	7	tet(O/32/O)	v17	G1	5136	ST-464 complex	ERR975758
42311	C1384	2015	Chicken	T	1	T	7	tet(O/32/O)	v17	G1	5136	ST-464 complex	ERR975761
42331	C1405	2015	Chicken	T	1	T	7	tet(O/32/O)	v17	G1	5136	ST-464 complex	ERR975781
42337	C1411	2015	Chicken	T	1	T	7	tet(O/32/O)	v17	G1	5136	ST-464 complex	ERR975787
42342	C1418	2015	Chicken	T	1	T	7	tet(O/32/O)	v17	G1	5136	ST-464 complex	ERR975792
42352	C1428	2015	Chicken	T	1	T	7	tet(O/32/O)	v17	G1	5136	ST-464 complex	ERR975802
42354	C1430	2015	Chicken	T	1	T	7	tet(O/32/O)	v17	G1	5136	ST-464 complex	ERR975804
42392	C1471	2015	Chicken	T	1	T	7	tet(O/32/O)	v17	G1	5136	ST-464 complex	ERR976187
42405	C1484	2015	Chicken	T	1	T	7	tet(O/32/O)	v17	G1	5136	ST-464 complex	ERR976200
42421	C1500	2015	Chicken	T	1	T	7	tet(O/32/O)	v17	G1	5136	ST-464 complex	ERR976216
42434	C1513	2015	Chicken	T	1	T	7	tet(O/32/O)	v17,v22	G1,G4	5136	ST-464 complex	ERR976229
42443	C1522	2015	Chicken	T	1	T	7	tet(O/32/O)	v17	G1	5136	ST-464 complex	ERR976238
48290	ARI4158	2015	Human stool	T	1	T	7	tet(O/32/O)	v17,v22	G1,G4	5136	ST-464 complex	ERR1349084
48316	ARI4184	2015	Human stool	T	1	T	7	tet(O/32/O)	v17	G1	5136	ST-464 complex	ERR1349110
48326	ARI4194	2015	Human stool	T	1	T	7	tet(O/32/O)	v17	G1	5136	ST-464 complex	ERR1349120
48352	ARI3936	2015	Human stool	T	1	T	7	tet(O/32/O)	v17	G1	5136	ST-464 complex	ERR1349259
48365	ARI3980	2015	Human stool	T	1	T	7	tet(O/32/O)	v17	G1	5136	ST-464 complex	ERR1349272
48372	ARI3996	2015	Human stool	T	1	T	7	tet(O/32/O)	v17	G1	5136	ST-464 complex	ERR1349279
48386	ARI4030	2015	Human stool	T	1	T	7	tet(O/32/O)	v17,v22	G1,G4	5136	ST-464 complex	ERR1349293
56224	ARI4247	2015	Human stool	T	1	T	7	tet(O/32/O)	v17	G1	5136	ST-464 complex	ERR1349246
56244	ARI4267	2015	Human stool	T	1	T	7	tet(O/32/O)	v17,v22	G1,G4	5136	ST-464 complex	ERS1511333
58140	ARI3949	2015	Human stool	T	1	T	7	tet(O/32/O)	v17,v22	G1,G4	5136	ST-464 complex	ERR1343283
58159	ARI3975	2015	Human stool	C	1	T	7	tet(O/32/O)	v17,v22	G1,G4	5136	ST-464 complex	ERS1565972
58167	ARI3999	2015	Human stool	T	1	T	7	tet(O/32/O)	v17,v22	G1,G4	5136	ST-464 complex	ERS1565980
58169	ARI4001	2015	Human stool	T	1	T	7	tet(O/32/O)	v17,v22	G1,G4	5136	ST-464 complex	ERS1565982
58195	ARI4044	2015	Human stool	T	1	T	7	tet(O/32/O)	v17,v22	G1,G4	5136	ST-464 complex	ERS1566003
58213	ARI4081	2015	Human stool	T	1	T	7	tet(O/32/O)	v17,v22	G1,G4	5136	ST-464 complex	ERS1566017
38455	ARI1525	2012	Human stool	T	1	T	7	tet(O/32/O)	v17,v22	G1,G4	464	ST-464 complex	ERR419333
38475	ARI1546	2012	Human stool	T	Absent	NA	7	tet(O/32/O)	v17	G1	464	ST-464 complex	ERR419354
38522	ARI1599	2012	Human stool	T	1	T	7	tet(O/32/O)	v17,v22	G1,G4	464	ST-464 complex	ERR419758
38617	ARI1714	2012	Human stool	T	Absent	NA	Absent	Absent	v17	G1	464	ST-464 complex	ERR419560
38630	ARI1731	2012	Human stool	T	1	T	7	tet(O/32/O)	v17	G1	464	ST-464 complex	ERR419563
38883	ARI2002_1	2012	Human stool	T	1	G	7	tet(O/32/O)	v17	G1	464	ST-464 complex	ERR439758
39146	ARI2308	2013	Human stool	T	1	G	Absent	Absent	v17	G1	464	ST-464 complex	ERR439839
39231	ARI2411	2013	Human stool	T	1	T	7	tet(O/32/O)	v17,v22	G1,G4	464	ST-464 complex	ERR439921
39237	ARI2420	2013	Human stool	T	14	T	7	tet(O/32/O)	v17	G1	464	ST-464 complex	ERR439926
39356	ARI2560	2013	Human stool	T	1	T	7	tet(O/32/O)	v17	G1	464	ST-464 complex	ERR450283
39376	ARI2586	2013	Human stool	T	14	T	7	tet(O/32/O)	v17,v22	G1,G4	464	ST-464 complex	ERR450300
39411	ARI2623	2013	Human stool	C	1	T	Absent	Absent	v17	G1	464	ST-464 complex	ERR450323
39844	C0525	2013	Turkey	T	1	T	7	tet(O/32/O)	v17	G1	464	ST-464 complex	ERR419700
40350	ARI2965	2013	Human stool	T	1	T	7	tet(O/32/O)	v17,v22	G1,G4	464	ST-464 complex	ERR470514
40389	ARI3037	2013	Human stool	T	1	T	Absent	Absent	v17	G1	464	ST-464 complex	ERR470583
40628	ARI3004	2013	Human stool	T	14	T	7	tet(O/32/O)	v17,v22	G1,G4	464	ST-464 complex	ERR470551
40656	ARI3039	2013	Human stool	T	1	T	Absent	Absent	v17,v22	G1,G4	464	ST-464 complex	ERR470585
40660	ARI3043	2013	Human stool	T	1	T	Absent	Absent	v17	G1	464	ST-464 complex	ERR470589
40802	ARI3214	2014	Human stool	T	14	T	7	tet(O/32/O)	v17,v22	G1,G4	464	ST-464 complex	ERR646747
41320	ARI3377	2014	Human stool	T	OXA-184-like	NA	7	tet(O/32/O)	v17	G1	464	ST-464 complex	ERR758741
41414	ARI3488	2014	Human stool	T	1	T	22	tet(O/32/O)	v17	G1	464	ST-464 complex	ERR758831
41876	ARI3458	2014	Human stool	T	1	T	3	tet(O), tet(O/32/O)	v17	G1	464	ST-464 complex	ERR976000
42202	C1204	2014	Chicken	T	1	T	7	tet(O/32/O)	v17,v22	G1,G4	464	ST-464 complex	ERR975910
42056	ARI3769	2015	Human stool	T	1	T	7	tet(O/32/O)	v17	G1	464	ST-464 complex	ERR976093
42114	ARI3830	2015	Human stool	C	1	T	7	tet(O/32/O)	v17,v22	G1,G4	464	ST-464 complex	ERR975718
42164	ARI3882	2015	Human stool	T	1	T	7	tet(O/32/O)	v17,v22	G1,G4	464	ST-464 complex	ERR976281
48317	ARI4185	2015	Human stool	T	1	T	7	tet(O/32/O)	v17,v22	G1,G4	464	ST-464 complex	ERR1349111
48369	ARI3988	2015	Human stool	T	Absent	NA	7	tet(O/32/O)	v17	G1	464	ST-464 complex	ERR1349276
48400	ARI4062	2015	Human stool	T	1	T	7	tet(O/32/O)	v17,v22	G1,G4	464	ST-464 complex	ERR1349307
48436	ARI4132	2015	Human stool	T	1	T	7	tet(O/32/O)	v17,v22	G1,G4	464	ST-464 complex	ERR1349244
56232	ARI4255	2015	Human stool	T	14	T	7	tet(O/32/O)	v17,v22	G1,G4	464	ST-464 complex	ERS1511322
40661	ARI3044	2013	Human stool	T	Absent	NA	218	tet(O/M/O)	v17	G1	2315	ST-464 complex	ERR470590
40678	ARI3063	2013	Human stool	T	Absent	NA	218	tet(O/M/O)	v17	G1	2315	ST-464 complex	ERR470609
41447	ARI3525	2014	Human stool	T	Absent	NA	117	tet(O)	v17,v22	G1,G4	2315	ST-464 complex	ERR759034
39121	ARI2250	2013	Human stool	T	Absent	NA	Absent	Absent	v17,v22	G1,G4	2332	ST-464 complex	ERR439811
40371	ARI2986	2013	Human stool	T	1	T	7	tet(O/32/O)	v17,v22	G1,G4	5812	ST-464 complex	ERR470535
38459	ARI1530	2012	Human stool	T	Absent	NA	80	tet(O)	v17	G1	7155	ST-464 complex	ERR419338
38785	ARI1899	2012	Human stool	T	Absent	NA	13	tet(O)	v17	G1	7156	ST-464 complex	ERR419413
41611	C0972	2014	Chicken	T	1	T	7	tet(O/32/O)	v10	G2	7734	ST-464 complex	ERR767417
28825	ARI2304	2013	Human stool	T	Absent	NA	25	tet(O)	v17,v22	G1,G4	7198	ST-353 complex	ERR470713
28830	ARI3106	2014	Human stool	C	Absent	NA	115	tet(O/M/O)	v17,v22	G1,G4	7203	ST-353 complex	ERR470651
38422	ARI1490	2012	Human stool	C	39	T	168	tet(O)	v22	G4	353	ST-353 complex	ERR419302
38440	ARI1508	2012	Human stool	T	Absent	NA	13	tet(O)	v17,v22	G1,G4	524	ST-353 complex	ERR420124
38657	ARI1760	2012	Human stool	C	Absent	NA	Absent	Absent	v17	G1	353	ST-353 complex	ERR419576
38710	ARI1818	2012	Human stool	T	Absent	NA	Absent	Absent	v17,v22	G1,G4	6759	ST-353 complex	ERR419734
38717	ARI1825	2012	Human stool	T	Absent	NA	7	tet(O/32/O)	v17	G1	353	ST-353 complex	ERR419736
38801	ARI1915	2012	Human stool	T	1	G	3	tet(O)	v11,v17	G4,G1	2036	ST-353 complex	ERR419424
38841	ARI1957	2012	Human stool	T	Absent	NA	Absent	Absent	v17,v22	G1,G4	524	ST-353 complex	ERR419454
38871	ARI1990	2012	Human stool	T	1	G	171	tet(O)	v11,v17	G4,G1	2116	ST-353 complex	ERR419470
38876	ARI1995	2012	Human stool	T	Absent	NA	25	tet(O)	v17,v22	G1,G4	2076	ST-353 complex	ERR439753
38878	ARI1997	2012	Human stool	T	Absent	NA	Absent	Absent	v17	G1	6759	ST-353 complex	ERR439754
38891	ARI2010_1	2012	Human stool	T	Absent	NA	Absent	Absent	v17,v22	G1,G4	353	ST-353 complex	ERR419483
38901	ARI2020_1	2012	Human stool	T	Absent	NA	Absent	Absent	v17	G1	5	ST-353 complex	ERR460498
38921	ARI2040_1	2012	Human stool	C	Absent	NA	Absent	Absent	v17	G1	5	ST-353 complex	ERR460507
38924	ARI2043_1	2012	Human stool	T	Absent	NA	20	tet(O)	v15	G1	356	ST-353 complex	ERR420048
38939	ARI2058_1	2012	Human stool	C	Absent	NA	Absent	Absent	v17,v22	G1,G4	5	ST-353 complex	ERR420059
38961	ARI2081_1	2012	Human stool	T	Absent	NA	Absent	Absent	v17	G1	5	ST-353 complex	ERR460862
38963	ARI2083_1	2012	Human stool	T	Absent	NA	Absent	Absent	v17	G1	353	ST-353 complex	ERR460520
38986	ARI2107_1	2012	Human stool	C	Absent	NA	Absent	Absent			581	ST-353 complex	ERR420093
39006	ARI2127	2012	Human stool	C	Absent	NA	Absent	Absent	v17	G1	5	ST-353 complex	ERR420111
39012	ARI2134	2012	Human stool	T	Absent	NA	Absent	Absent	v17	G1	5	ST-353 complex	ERR460535
39030	ARI2153_1	2012	Human stool	C	Absent	NA	Absent	Absent	v19	G3	581	ST-353 complex	ERR419945
39044	ARI2167	2012	Human stool	T	1	G	Absent	Absent	v11,v17	G4,G1	2036	ST-353 complex	ERR419957
39045	ARI2168	2012	Human stool	T	39	T	Absent	Absent	v10	G2	400	ST-353 complex	ERR460545
39052	ARI2175	2012	Human stool	T	Absent	NA	Absent	Absent	v17	G1	6759	ST-353 complex	ERR460550
39077	ARI2200	2012	Human stool	T	Absent	NA	Absent	Absent			7147	ST-353 complex	ERR439778
39086	ARI2209	2012	Human stool	T	Absent	NA	Absent	Absent	v17,v22	G1,G4	6759	ST-353 complex	ERR439786
39119	ARI2246	2013	Human stool	T	Absent	NA	Absent	Absent	v15	G1	2036	ST-353 complex	ERR439809
39175	ARI2342	2013	Human stool	C	Absent	NA	Absent	Absent	v17	G1	5	ST-353 complex	ERR439865
39207	ARI2387	2013	Human stool	T	1	G	Absent	Absent	v17	G1	2036	ST-353 complex	ERR439897
39209	ARI2389	2013	Human stool	T	Absent	NA	Absent	Absent	v17,v22	G1,G4	5	ST-353 complex	ERR439899
39229	ARI2409	2013	Human stool	T	1	G	Absent	Absent	v17	G1	2036	ST-353 complex	ERR439919
39269	ARI2458	2013	Human stool	T	Absent	NA	39	tet(O/M/O)	v15	G1	353	ST-353 complex	ERR450202
39292	ARI2487	2013	Human stool	C	Absent	NA	Absent	Absent	v10	G2	400	ST-353 complex	ERR460835
39325	ARI2520	2013	Human stool	T	Absent	NA	Absent	Absent	v17,v22	G1,G4	5	ST-353 complex	ERR450254
39357	ARI2561	2013	Human stool	T	Absent	NA	180	tet(O)	v15	G1	356	ST-353 complex	ERR450284
39366	ARI2572	2013	Human stool	T	1	T	8	tet(O)	v17	G1	6701	ST-353 complex	ERR450292
39373	ARI2581	2013	Human stool	T	Absent	NA	Absent	Absent	v17	G1	5	ST-353 complex	ERR450297
39415	ARI2627	2013	Human stool	C	Absent	NA	Absent	Absent	v17,v22	G1,G4	353	ST-353 complex	ERR450327
39479	ARI2693	2013	Human stool	T	Absent	NA	20	tet(O)			356	ST-353 complex	ERR450386
39520	ARI2736	2013	Human stool	C	Absent	NA	Absent	Absent	v17,v22	G1,G4	5	ST-353 complex	ERR450426
39525	ARI2741	2013	Human stool	T	Absent	NA	Absent	Absent	v17	G1	5	ST-353 complex	ERR450431
39538	ARI2754	2013	Human stool	T	1	T	22	tet(O/32/O)	v10	G2	6461	ST-353 complex	ERR450444
39540	ARI2756	2013	Human stool	T	Absent	NA	3	tet(O)	v17	G1	5	ST-353 complex	ERR450446
39542	ARI2758	2013	Human stool	C	Absent	NA	Absent	Absent	v17	G1	353	ST-353 complex	ERR450448
39544	ARI2760	2013	Human stool	T	1	T	22	tet(O/32/O)	v10	G2	6461	ST-353 complex	ERR450450
39561	ARI2777	2013	Human stool	C	Absent	NA	Absent	Absent	v10	G2	400	ST-353 complex	ERR450467
39572	ARI2788	2013	Human stool	T	1	T	22	tet(O/32/O)	v10	G2	6461	ST-353 complex	ERR450478
39606	ARI2822	2013	Human stool	C	Absent	NA	182	tet(O)	v17	G1	2882	ST-353 complex	ERR450512
39614	ARI2830	2013	Human stool	T	1	T	Absent	Absent	v17	G1	2036	ST-353 complex	ERR450520
39646	ARI2863	2013	Human stool	T	Absent	NA	3	tet(O)	v17,v22	G1,G4	5	ST-353 complex	ERR450552
39648	ARI2865	2013	Human stool	T	Absent	NA	Absent	Absent	v17	G1	5	ST-353 complex	ERR450554
39656	ARI2874	2013	Human stool	C	OXA-184-like	NA	Absent	Absent			581	ST-353 complex	ERR450562
39709	ARI2928	2013	Human stool	C	Absent	NA	10	tet(O)	v17,v22	G1,G4	5	ST-353 complex	ERR439747
39711	ARI2930	2013	Human stool	T	Absent	NA	11	tet(O)	v17,v22	G1,G4	353	ST-353 complex	ERR460771
39925	C0645	2013	Chicken	C	Absent	NA	Absent	Absent	v15	G1	356	ST-353 complex	ERR460683
39965	C0690	2013	Chicken	C	Absent	NA	Absent	Absent	v17	G1	353	ST-353 complex	ERR460724
39966	C0691	2013	Chicken	C	Absent	NA	Absent	Absent	v17	G1	353	ST-353 complex	ERR460725
39986	C0718	2013	Chicken	T	Absent	NA	Absent	Absent	v17	G1	5	ST-353 complex	ERR460745
40273	ARI2258	2013	Human stool	T	1	G	115	tet(O/M/O)	v11,v17	G4,G1	5480	ST-353 complex	ERR470691
40283	ARI2277	2013	Human stool	T	Absent	NA	Absent	Absent	v17,v22	G1,G4	5	ST-353 complex	ERR470701
40336	ARI2947	2013	Human stool	C	Absent	NA	Absent	Absent	v17	G1	353	ST-353 complex	ERR470500
40337	ARI2948	2013	Human stool	C	Absent	NA	Absent	Absent	v17	G1	5	ST-353 complex	ERR470501
40383	ARI3000	2013	Human stool	T	1	T	Absent	Absent	v17	G1	5032	ST-353 complex	ERR470547
40386	ARI3016	2013	Human stool	T	Absent	NA	Absent	Absent	v17,v22	G1,G4	2122	ST-353 complex	ERR470563
40394	ARI3071	2013	Human stool	T	Absent	NA	23	tet(O/M/O)	v17,v22	G1,G4	5	ST-353 complex	ERR470617
40402	ARI3083	2013	Human stool	C	Absent	NA	Absent	Absent			581	ST-353 complex	ERR470628
40475	C0735	2013	Chicken	C	Absent	NA	Absent	Absent	v17	G1	353	ST-353 complex	ERR470757
40479	C0740	2013	Chicken	C	Absent	NA	Absent	Absent	v17	G1	353	ST-353 complex	ERR470761
40537	C0823	2014	Chicken	C	Absent	NA	Absent	Absent	v17,v22	G1,G4	5	ST-353 complex	ERR473809
40542	C0829	2014	Turkey	T	Absent	NA	Absent	Absent	v17	G1	5	ST-353 complex	ERR473815
40622	ARI2265	2013	Human stool	C	Absent	NA	Absent	Absent	v17	G1	5	ST-353 complex	ERR473949
40663	ARI3046	2013	Human stool	T	Absent	NA	25	tet(O)	v17	G1	5	ST-353 complex	ERR470592
40666	ARI3049	2013	Human stool	T	1	T	80	tet(O)	v17,v22	G1,G4	7745	ST-353 complex	ERR470595
40679	ARI3064	2013	Human stool	C	13	G	Absent	Absent	v17	G1	82	ST-353 complex	ERR470610
40690	ARI3088	2014	Human stool	T	Absent	NA	Absent	Absent	v17,v22	G1,G4	5	ST-353 complex	ERR470633
40742	ARI3154	2014	Human stool	T	Absent	NA	Absent	Absent	v17	G1	5	ST-353 complex	ERR676611
40808	ARI3220	2014	Human stool	C	Absent	NA	Absent	Absent	v17	G1	353	ST-353 complex	ERR646759
40818	ARI3231	2014	Human stool	C	Absent	NA	Absent	Absent	v17,v22	G1,G4	5	ST-353 complex	ERR676606
41025	C0847	2014	Chicken	C	Absent	NA	Absent	Absent	v17,v22	G1,G4	353	ST-353 complex	ERR646835
41308	ARI3365	2014	Human stool	C	Absent	NA	Absent	Absent	v17	G1	5	ST-353 complex	ERR758729
41352	ARI3410	2014	Human stool	T	Absent	NA	Absent	Absent	v17	G1	5	ST-353 complex	ERR758773
41421	ARI3497	2014	Human stool	C	Absent	NA	10	tet(O)	v17	G1	5	ST-353 complex	ERR758838
41448	ARI3526	2014	Human stool	T	Absent	NA	Absent	Absent	v17,v22	G1,G4	5	ST-353 complex	ERR759035
41465	ARI3545	2014	Human stool	T	Absent	NA	Absent	Absent	v17	G1	5	ST-353 complex	ERR759052
41473	ARI3555	2014	Human stool	T	Absent	NA	Absent	Absent	v17,v22	G1,G4	5	ST-353 complex	ERR759060
41488	ARI3571	2014	Human stool	T	Absent	NA	7	tet(O/32/O)	v17,v22	G1,G4	5	ST-353 complex	ERR759075
41495	ARI3579	2014	Human stool	T	Absent	NA	12	tet(O)	v17,v22	G1,G4	5	ST-353 complex	ERR759082
41497	ARI3581	2014	Human stool	T	Absent	NA	7	tet(O/32/O)	v10	G2	400	ST-353 complex	ERR759084
41499	ARI3583	2014	Human stool	T	1	G	64	tet(O/M/O)	v17,v22	G1,G4	5	ST-353 complex	ERR759086
41504	ARI3588	2014	Human stool	T	Absent	NA	Absent	Absent	v17	G1	5	ST-353 complex	ERR759091
41627	C0989	2014	Turkey	C	Absent	NA	12	tet(O)	v10	G2	400	ST-353 complex	ERR767433
41732	C1118	2014	Chicken	T	Absent	NA	Absent	Absent	v17,v22	G1,G4	5	ST-353 complex	ERR759149
41912	ARI3625	2014	Human stool	T	Absent	NA	Absent	Absent	v17,v22	G1,G4	5	ST-353 complex	ERR975823
41916	ARI3629	2014	Human stool	T	Absent	NA	Absent	Absent	v17,v22	G1,G4	6759	ST-353 complex	ERR975827
41950	ARI3663	2014	Human stool	C	Absent	NA	Absent	Absent	v10	G2	400	ST-353 complex	ERR975861
42095	ARI3811	2015	Human stool	T	Absent	NA	22	tet(O/32/O)	v10	G2	400	ST-353 complex	ERR976132
42118	ARI3834	2015	Human stool	T	1	T	28	tet(O)	v17,v22	G1,G4	353	ST-353 complex	ERR975722
42156	ARI3874	2015	Human stool	T	Absent	NA	7	tet(O/32/O)	v10	G2	400	ST-353 complex	ERR976273
42157	ARI3875	2015	Human stool	T	Absent	NA	7	tet(O/32/O)	v10	G2	400	ST-353 complex	ERR976274
42159	ARI3877	2015	Human stool	T	Absent	NA	7	tet(O/32/O)	v10	G2	400	ST-353 complex	ERR976276
42167	ARI3886	2015	Human stool	T	Absent	NA	7	tet(O/32/O)	v10	G2	400	ST-353 complex	ERR976284
42215	C1224	2014	Turkey	T	Absent	NA	Absent	Absent	v17,v22	G1,G4	5	ST-353 complex	ERR975923
42244	C1274	2014	Turkey	C	Absent	NA	23	tet(O/M/O)			581	ST-353 complex	ERR975952
42246	C1277	2014	Turkey	T	Absent	NA	168	tet(O)	v17	G1	5	ST-353 complex	ERR975954
42368	C1446	2015	Chicken	T	Absent	NA	Absent	Absent	v17,v22	G1,G4	6759	ST-353 complex	ERR976163
42472	C1551	2015	Chicken	C	Absent	NA	44	tet(O)			581	ST-353 complex	ERR976315
48280	ARI4148	2015	Human stool	C	Absent	NA	Absent	Absent	v17	G1	5	ST-353 complex	ERR1349074
48292	ARI4160	2015	Human stool	T	13	T	13	tet(O)	v10	G2	8334	ST-353 complex	ERR1349086
48300	ARI4168	2015	Human stool	T	Absent	NA	Absent	Absent	v17,v22	G1,G4	5	ST-353 complex	ERR1349094
48305	ARI4173	2015	Human stool	T	Absent	NA	22	tet(O/32/O)	v10	G2	400	ST-353 complex	ERR1349099
48376	ARI4012	2015	Human stool	T	Absent	NA	Absent	Absent	v17	G1	5	ST-353 complex	ERR1343290
58155	ARI3970	2015	Human stool	C	Absent	NA	10	tet(O)			5	ST-353 complex	ERS1565968
58163	ARI3989	2015	Human stool	T	Absent	NA	Absent	Absent			5	ST-353 complex	ERS1565976
59171	ARI4116	2015	Human stool	T	Absent	NA	Absent	Absent			5	ST-353 complex	ERR1343051
38521	ARI1598	2012	Human stool	T	38	T	8	tet(O)	v8	G2	354	ST-354 complex	ERR419392
38524	ARI1601	2012	Human stool	T	38	T	8	tet(O)	v8	G2	354	ST-354 complex	ERR419760
38528	ARI1605	2012	Human stool	T	38	T	8	tet(O)	v8	G2	354	ST-354 complex	ERR419764
38532	ARI1612	2012	Human stool	T	38	T	8	tet(O)			354	ST-354 complex	ERR419493
38603	ARI1697	2012	Human stool	T	1	T	8	tet(O)	v8	G2	5718	ST-354 complex	ERR419836
38634	ARI1735	2012	Human stool	T	38	G	8	tet(O)	v8	G2	354	ST-354 complex	ERR419857
38709	ARI1817	2012	Human stool	T	38	G	8	tet(O)	v8	G2	354	ST-354 complex	ERR419915
38719	ARI1827	2012	Human stool	T	38	G	8	tet(O)	v8	G2	354	ST-354 complex	ERR419737
38736	ARI1848	2012	Human stool	C	39	G	Absent	Absent	v8,v19	G2,G3	354	ST-354 complex	ERR419933
38738	ARI1850	2012	Human stool	T	38	G	8	tet(O)	v8	G2	354	ST-354 complex	ERR419745
38748	ARI1862	2012	Human stool	T	38	G	8	tet(O)	v8	G2	354	ST-354 complex	ERR419939
38820	ARI1935	2012	Human stool	T	38	G	8	tet(O)	v8	G2	354	ST-354 complex	ERR419438
38827	ARI1943	2012	Human stool	T	39	G	7	tet(O/32/O)	v8	G2	653	ST-354 complex	ERR460811
38863	ARI1981	2012	Human stool	T	38	T	8	tet(O)	v8,v19	G2,G3	354	ST-354 complex	ERR460769
38895	ARI2014_1	2012	Human stool	C	39	T	3	tet(O)	v8	G2	7170	ST-354 complex	ERR439759
38908	ARI2027	2012	Human stool	T	38	T	8	tet(O)	v8	G2	354	ST-354 complex	ERR460501
38916	ARI2035_1	2012	Human stool	T	38	T	8	tet(O)	v8	G2	354	ST-354 complex	ERR460505
38928	ARI2047_1	2012	Human stool	T	38	G	8	tet(O)	v8	G2	354	ST-354 complex	ERR460510
38947	ARI2066_1	2012	Human stool	T	38	T	8	tet(O)	v8	G2	354	ST-354 complex	ERR420067
38981	ARI2102_1	2012	Human stool	T	38	T	8	tet(O)	v8	G2	354	ST-354 complex	ERR420088
38992	ARI2113	2012	Human stool	T	38	T	8	tet(O)	v8	G2	354	ST-354 complex	ERR420099
39027	ARI2150_1	2012	Human stool	T	38	T	175	tet(O)	v8	G2	354	ST-354 complex	ERR460542
39035	ARI2158_1	2012	Human stool	T	38	T	8	tet(O)	v8	G2	354	ST-354 complex	ERR460543
39117	ARI2244	2013	Human stool	T	35	T	8	tet(O)	v8	G2	354	ST-354 complex	ERR439807
39189	ARI2361	2013	Human stool	T	35	T	8	tet(O)	v8	G2	354	ST-354 complex	ERR439879
39216	ARI2396	2013	Human stool	T	38	T	8	tet(O)	v8	G2	354	ST-354 complex	ERR439906
39248	ARI2432	2013	Human stool	T	38	T	8	tet(O)	v8	G2	354	ST-354 complex	ERR460827
39275	ARI2465	2013	Human stool	T	38	T	8	tet(O)	v8	G2	354	ST-354 complex	ERR450207
39320	ARI2515	2013	Human stool	T	38	G	8	tet(O)	v8,v19	G2,G3	3155	ST-354 complex	ERR450249
39333	ARI2528	2013	Human stool	T	38	T	8	tet(O)	v8,v19	G2,G3	354	ST-354 complex	ERR450262
39353	ARI2552	2013	Human stool	T	38	T	8	tet(O)	v8	G2	354	ST-354 complex	ERR460837
39409	ARI2620	2013	Human stool	T	38	G	8	tet(O)	v8	G2	354	ST-354 complex	ERR450321
39420	ARI2632	2013	Human stool	C	39	G	25	tet(O)	v8	G2	1723	ST-354 complex	ERR460856
39433	ARI2645	2013	Human stool	T	38	G	8	tet(O)	v8	G2	354	ST-354 complex	ERR450340
39441	ARI2653	2013	Human stool	T	38	G	8	tet(O)	v8,v19	G2,G3	354	ST-354 complex	ERR450348
39524	ARI2740	2013	Human stool	T	38	G	8	tet(O)	v8	G2	354	ST-354 complex	ERR450430
39562	ARI2778	2013	Human stool	T	38	T	8	tet(O)	v8	G2	354	ST-354 complex	ERR450468
39611	ARI2827	2013	Human stool	T	38	T	8	tet(O)	v8	G2	354	ST-354 complex	ERR450517
39837	C0511	2013	Chicken	T	38	T	185	tet(O)	v8	G2	354	ST-354 complex	ERR419728
39904	C0616	2013	Chicken	T	38	T	8	tet(O)	v8	G2	354	ST-354 complex	ERR460609
40272	ARI2254	2013	Human stool	T	38	T	8	tet(O)	v8	G2	354	ST-354 complex	ERR470690
40277	ARI2266	2013	Human stool	T	38	T	8	tet(O)	v8	G2	354	ST-354 complex	ERR470695
40297	ARI2313	2013	Human stool	T	38	T	8	tet(O)	v8	G2	354	ST-354 complex	ERR470716
40311	ARI2384	2013	Human stool	T	38	T	8	tet(O)	v8	G2	354	ST-354 complex	ERR470730
40312	ARI2385	2013	Human stool	T	38	T	8	tet(O)	v8	G2	354	ST-354 complex	ERR470731
40314	ARI2418	2013	Human stool	T	38	T	8	tet(O)	v8	G2	354	ST-354 complex	ERR470733
40344	ARI2956	2013	Human stool	T	128	T	22	tet(O/32/O)	v8	G2	354	ST-354 complex	ERR470508
40365	ARI2980	2013	Human stool	C	39	G	Absent	Absent	v8	G2	1517	ST-354 complex	ERR470529
40367	ARI2982	2013	Human stool	C	39	G	Absent	Absent	v8	G2	1517	ST-354 complex	ERR470531
40380	ARI2997	2013	Human stool	T	38	T	8	tet(O)	v8	G2	354	ST-354 complex	ERR470544
40642	ARI3022	2013	Human stool	T	38	T	8	tet(O)	v8	G2	354	ST-354 complex	ERR470568
40684	ARI3075	2013	Human stool	T	38	T	8	tet(O)	v8	G2	354	ST-354 complex	ERR470621
40408	ARI3095	2014	Human stool	T	39	G	Absent	Absent	v8	G2	354	ST-354 complex	ERR470640
40700	ARI3109	2014	Human stool	C	39	G	Absent	Absent	v8,v19	G2,G3	7751	ST-354 complex	ERR470654
40779	ARI3191	2014	Human stool	T	38	T	8	tet(O)	v8	G2	354	ST-354 complex	ERR646702
40796	ARI3208	2014	Human stool	T	38	G	8	tet(O)	v8	G2	354	ST-354 complex	ERR646735
40831	ARI3244	2014	Human stool	T	38	T	8	tet(O)	v8,v19	G2,G3	354	ST-354 complex	ERR676631
40854	ARI3269	2014	Human stool	T	38	T	8	tet(O)	v8	G2	354	ST-354 complex	ERR676676
40875	ARI3290	2014	Human stool	T	38	T	8	tet(O)	v8	G2	354	ST-354 complex	ERR646733
40879	ARI3294	2014	Human stool	T	38	G	8	tet(O)	v8	G2	354	ST-354 complex	ERR646741
40893	ARI3308	2014	Human stool	T	38	G	8	tet(O)	v8	G2	354	ST-354 complex	ERR646771
40900	ARI3316	2014	Human stool	T	39	T	7	tet(O/32/O)	v8	G2	2438	ST-354 complex	ERR646778
40904	ARI3320	2014	Human stool	T	1	T	8	tet(O)	v8	G2	354	ST-354 complex	ERR646782
41027	C0849	2014	Chicken	T	88	T	8	tet(O)	v8,v22	G2,G4	4091	ST-354 complex	ERR646845
41284	ARI3339	2014	Human stool	T	38	G	8	tet(O)	v8	G2	354	ST-354 complex	ERR758707
41347	ARI3404	2014	Human stool	T	38	T	8	tet(O)	v8	G2	354	ST-354 complex	ERR758768
41354	ARI3412	2014	Human stool	T	38	T	8	tet(O)	v8,v19	G2,G3	354	ST-354 complex	ERR758775
41361	ARI3419	2014	Human stool	T	38	T	8	tet(O)	v8,v19	G2,G3	354	ST-354 complex	ERR758782
41449	ARI3528	2014	Human stool	T	38	G	8	tet(O)	v8	G2	354	ST-354 complex	ERR759036
41452	ARI3531	2014	Human stool	T	88	G	8	tet(O)	v8	G2	7741	ST-354 complex	ERR759039
41453	ARI3532	2014	Human stool	T	38	G	8	tet(O)	v8	G2	354	ST-354 complex	ERR759040
41505	ARI3589	2014	Human stool	T	38	T	8	tet(O)	v8	G2	354	ST-354 complex	ERR759092
41508	ARI3592	2014	Human stool	T	38	T	8	tet(O)	v8	G2	354	ST-354 complex	ERR759095
41520	ARI3604	2014	Human stool	T	38	G	8	tet(O)	v8	G2	354	ST-354 complex	ERR759107
41639	C1001	2014	Chicken	T	38	T	8	tet(O)	v8	G2	354	ST-354 complex	ERR767445
41668	C1042	2014	Chicken	T	38	T	8	tet(O)	v8	G2	354	ST-354 complex	ERR767473
41723	C1109	2014	Chicken	T	1	T	8	tet(O)	v8	G2	354	ST-354 complex	ERR759141
41725	C1111	2014	Chicken	T	38	T	8	tet(O)	v8	G2	354	ST-354 complex	ERR759143
41734	C1120	2014	Chicken	T	38	G	8	tet(O)	v8	G2	354	ST-354 complex	ERR759151
41913	ARI3626	2014	Human stool	T	38	G	8	tet(O)	v8	G2	354	ST-354 complex	ERR975824
41927	ARI3640	2014	Human stool	T	128	T	22	tet(O/32/O)	v8	G2	354	ST-354 complex	ERR975838
41936	ARI3649	2014	Human stool	T	1	T	22	tet(O/32/O)			1723	ST-354 complex	ERR975847
42036	ARI3749	2014	Human stool	T	38	T	8	tet(O)	v8	G2	354	ST-354 complex	ERR975684
42040	ARI3753	2014	Human stool	T	38	T	8	tet(O)	v8	G2	354	ST-354 complex	ERR975688
42222	C1233	2014	Chicken	T	38	T	8	tet(O)	v8	G2	354	ST-354 complex	ERR975930
42070	ARI3784	2015	Human stool	T	38	T	8	tet(O)	v8	G2	354	ST-354 complex	ERR976107
42134	ARI3850	2015	Human stool	T	38	T	8	tet(O)	v8	G2	354	ST-354 complex	ERR976251
42137	ARI3853	2015	Human stool	T	38	T	8	tet(O)	v8,v19	G2,G3	354	ST-354 complex	ERR976254
42160	ARI3878	2015	Human stool	T	38	T	8	tet(O)	v8	G2	354	ST-354 complex	ERR976277
42251	C1283	2015	Chicken	T	38	T	8	tet(O)	v8	G2	354	ST-354 complex	ERR975959
42252	C1284	2015	Chicken	T	38	T	8	tet(O)	v8	G2	354	ST-354 complex	ERR975960
42255	C1291	2015	Turkey	T	38	T	8	tet(O)	v8	G2	354	ST-354 complex	ERR975963
42256	C1293	2015	Turkey	T	38	T	8	tet(O)	v8	G2	354	ST-354 complex	ERR975964
42326	C1400	2015	Chicken	T	38	T	8	tet(O)	v8	G2	354	ST-354 complex	ERR975776
42366	C1444	2015	Chicken	T	38	G	8	tet(O)	v8	G2	354	ST-354 complex	ERR976161
42376	C1454	2015	Chicken	T	38	T	8	tet(O)	v8	G2	354	ST-354 complex	ERR976171
42377	C1455	2015	Chicken	T	38	T	8	tet(O)	v8	G2	354	ST-354 complex	ERR976172
42451	C1530	2015	Chicken	T	38	T	8	tet(O)	v8	G2	354	ST-354 complex	ERR976294
42452	C1531	2015	Chicken	T	38	T	8	tet(O)	v8	G2	354	ST-354 complex	ERR976295
42457	C1536	2015	Chicken	T	38	T	8	tet(O)	v8	G2	354	ST-354 complex	ERR976300
42459	C1538	2015	Chicken	T	38	T	8	tet(O)	v8	G2	354	ST-354 complex	ERR976302
48260	ARI3903	2015	Human stool	T	38	G	8	tet(O)	v8	G2	354	ST-354 complex	ERR1343444
48261	ARI3904	2015	Human stool	T	38	G	8	tet(O)	v8	G2	354	ST-354 complex	ERR1343445
48262	ARI3905	2015	Human stool	T	38	G	8	tet(O)	v8	G2	354	ST-354 complex	ERR1343446
48306	ARI4174	2015	Human stool	T	38	T	8	tet(O)	v8	G2	354	ST-354 complex	ERR1349100
48309	ARI4177	2015	Human stool	T	38	T	8	tet(O)	v8	G2	354	ST-354 complex	ERR1349103
48318	ARI4186	2015	Human stool	T	38	T	8	tet(O)	v8	G2	354	ST-354 complex	ERR1349112
48340	ARI4208	2015	Human stool	T	38	T	8	tet(O)	v8	G2	354	ST-354 complex	ERR1349134
48397	ARI4059	2015	Human stool	T	38	G	8	tet(O)	v8,v19	G2,G3	354	ST-354 complex	ERR1349304
56252	ARI4275	2015	Human stool	T	38	T	8	tet(O)	v19	G3	354	ST-354 complex	ERR1343052
56473	C1571	2015	Chicken	T	38	T	8	tet(O)	v8	G2	354	ST-354 complex	ERS1979506
58143	ARI3952	2015	Human stool	T	38	T	8	tet(O)	v8	G2	354	ST-354 complex	ERS1565956
59212	ARI4240	2015	Human stool	T	38	T	8	tet(O)	v8	G2	354	ST-354 complex	ERS1565956
38530	ARI1610	2012	Human stool	C	1	T	10	tet(O)	v22	G4	574	ST-574 complex	ERR419492
38566	ARI1655	2012	Human stool	T	95	?	130	tet(O)	v17,v22	G1,G4	3015	ST-574 complex	ERR419802
38638	ARI1740	2012	Human stool	C	1	G	10	tet(O)	v22	G4	574	ST-574 complex	ERR419567
38814	ARI1929	2012	Human stool	T	1	T	10	tet(O)	v22	G4	574	ST-574 complex	ERR419433
39005	ARI2126_1	2012	Human stool	T	1	G	10	tet(O)	v22	G4	574	ST-574 complex	ERR420110
39228	ARI2408	2013	Human stool	C	1	T	10	tet(O)	v22	G4	574	ST-574 complex	ERR439918
39322	ARI2517	2013	Human stool	T	1	T	10	tet(O)	v17	G1	2140	ST-574 complex	ERR450251
39351	ARI2546	2013	Human stool	C	1	T	10	tet(O)	v22	G4	574	ST-574 complex	ERR460836
39482	ARI2696	2013	Human stool	C	1	G	10	tet(O)	v22	G4	574	ST-574 complex	ERR450389
39679	ARI2897	2013	Human stool	C	1	G	Absent	Absent	v15	G1	305	ST-574 complex	ERR450585
39687	ARI2906	2013	Human stool	C	1	G	Absent	Absent	v15	G1	305	ST-574 complex	ERR450593
39699	ARI2918	2013	Human stool	C	1	T	10	tet(O)	v22	G4	574	ST-574 complex	ERR439737
39961	C0686	2013	Chicken	C	1	G	10	tet(O)	v22	G4	574	ST-574 complex	ERR460720
40274	ARI2260	2013	Human stool	C	1	T	10	tet(O)	v15	G1	574	ST-574 complex	ERR470692
40318	ARI2437	2013	Human stool	C	1	T	10	tet(O)	v22	G4	574	ST-574 complex	ERR470737
40339	ARI2951	2013	Human stool	C	Absent	NA	Absent	Absent	v17	G1	1040	ST-574 complex	ERR470503
40354	ARI2969	2013	Human stool	C	1	T	10	tet(O)	v22	G4	574	ST-574 complex	ERR470518
40379	ARI2996	2013	Human stool	C	Absent	NA	Absent	Absent	v17,v22	G1,G4	1040	ST-574 complex	ERR470543
40784	ARI3196	2014	Human stool	C	Absent	NA	Absent	Absent	v17,v22	G1,G4	1040	ST-574 complex	ERR646712
40805	ARI3217	2014	Human stool	C	Absent	NA	Absent	Absent	v17,v22	G1,G4	1040	ST-574 complex	ERR646754
40816	ARI3229	2014	Human stool	C	1	T	10	tet(O)	v22	G4	574	ST-574 complex	ERR676602
41031	C0853	2014	Chicken	C	1	T	10	tet(O)	v22	G4	574	ST-574 complex	ERR646862
41276	ARI3329	2014	Human stool	C	35	T	10	tet(O)	v22	G4	574	ST-574 complex	ERR758698
41288	ARI3344	2014	Human stool	C	1	T	10	tet(O)	v22	G4	574	ST-574 complex	ERR758711
41332	ARI3389	2014	Human stool	T	Absent	NA	130	tet(O)	v17,v22	G1,G4	3015	ST-574 complex	ERR758753
41475	ARI3557	2014	Human stool	C	1	G	10	tet(O)	v22	G4	574	ST-574 complex	ERR759062
41610	C0971	2014	Chicken	C	1	T	10	tet(O)	v22	G4	574	ST-574 complex	ERR852892
41698	C1080	2014	Chicken	C	1	G	10	tet(O)	v22	G4	574	ST-574 complex	ERR759116
41890	ARI3527	2014	Human stool	C	Absent	NA	Absent	Absent	v17,v22	G1,G4	1040	ST-574 complex	ERR976014
41956	ARI3669	2014	Human stool	C	1	T	10	tet(O)	v22	G4	574	ST-574 complex	ERR975867
42092	ARI3808	2015	Human stool	C	1	T	10	tet(O)	v22	G4	574	ST-574 complex	ERR976129
42380	C1459	2015	Chicken	T	1	T	10	tet(O)	v22	G4	574	ST-574 complex	ERR976175
42381	C1460	2015	Chicken	T	1	T	10	tet(O)	v22	G4	574	ST-574 complex	ERR976176
48267	ARI3915	2015	Human stool	C	1	T	10	tet(O)	v22	G4	574	ST-574 complex	ERR1343769
58144	ARI3953	2015	Human stool	T	1	T	10	tet(O)	v24	G1	574	ST-574 complex	ERS1565957
59211	ARI4236	2015	Human stool	C	1	T	10	tet(O)	v24	G1	574	ST-574 complex	ERR1343298
*Isolates are from clonal complexes CC353, 354, 464, and 574. Sequence type and clonal complex were determined by multilocus sequence typing.
Isolates positive for other aminoglycoside resistance genes:
ARI2517= sat (v1); aph (v1, v2); ant (v2)
ARI2168= ant (v2)
ARI1990= ant (v3)
CAMP0265, oxacillinase; CAMP1698, tetracycline resistance gene; G-57T, promoter mutation upstream of oxacillinase; gyrA C257T, fluoroquinolone resistance mutation; NA, not applicable.
aac3 gene variants (v), G1–G4= Groups 1-4

## Sheet: 18-1572 Appendix Table 2
Appendix Table 2. Antimicrobial genotype of Campylobacter jejuni isolates in clonal complexes 464, 353, 354, and 574 from across the United Kingdom with PubMLST database ID.
Isolate	Color	PubMLST ID	Location	Year	Source	tetR gene	Tet allele	β-lac allele	β-lac promoter - G57	FQR	aac3 variants	ST	Clonal complex	TET_location			allele_OXA		gyrA C257T		AG
1		16286	Oxfordshire, UK	2011	Human stool	tet(O)	3	39	R	R	v25	353	353				39_460				G1
2		31304	Oxfordshire, UK	2015	Human stool	tet(O)	3	A	n/a	S	v17	353	353								G1
7		16248	Oxfordshire, UK	2011	Human stool	tet(O)	28	1	R	R	v17	353	353				1_193				G1
10		24058	Oxfordshire, UK	2009	Human stool	tet(O)	87	1	R	R	v17	353	353				1_193				G1
9		31200	Oxfordshire, UK	2014	Human stool	tet(O)	28	1	R	R	v17	353	353				1_193				G1
5		23652	Oxfordshire, UK	2011	Human stool	tet(O)	11	A	n/a	R	v17,v30	353	353								G1,G4
13		28715	Oxfordshire, UK	2013	Human stool	tet(O)	120	A	n/a	R	v17,v31	353	353								G1,G4
140		47269	Estonia	2011	Human U	tet(O/32/O)	7	A	n/a	R	v17,v31	353	353	O/32/O							G1,G4
3		16361	Oxfordshire, UK	2011	Human stool	tet(O/32/O)	7	A	n/a	R	v27	353	353	O/32/O							G1
139		51088	UK	2016	Chicken	tet(O/32/O)	7	A	n/a	R	v10	400	353	O/32/O							G2
114		38876	Aberdeen, UK	2012	Human stool	tet(O)	25	A	n/a	R	v17,v22	2076	353								G1,G4
123		23519	Oxford, UK	2010	Human stool	tet(O)	25	A	n/a	R	v17	2076	353								G1
126		16247	Oxford, UK	2011	Human stool	tet(O)	25	A	n/a	R	v17,v32	5730	353								G1,G4
115		40386	Aberdeen, UK	2013	Human stool	A	A	A	n/a	R	v17,v22	2122	353								G1,G4
119		40666	Aberdeen, UK	2013	Human stool	tet(O)	80	1	R	R	v17,v22	7745	353				1_193				G1,G4
127		47702	Newcastle, UK	2016	Human stool	tet(O)	3	1	R	R	v17,v32	8197	353				1_193				G1,G4
34		25612	Oxfordshire, UK	2013	Human stool	tet(O)	8	n/a	n/a	R	v17	464	464								G1
41		38459	Aberdeen, UK	2012	Human stool	tet(O)	80	n/a	n/a	R	v17	7155	464								G1
42		23976	Oxfordshire, UK	2012	Human stool	tet(O)	80	n/a	n/a	R	v17	464	464								G1
44		47337	Oxfordshire, UK	2016	Human stool	A	A	1	R	R	v17	464	464				1_193				G1
45		31294	Oxfordshire, UK	2015	Human stool	tet(O)	10	n/a	n/a	R	v17	464	464								G1
46		18463	Oxfordshire, UK	2009	Human stool	A	A	1	R	R		464	464				1_193
47		38785	Aberdeen, UK	2012	Human stool	tet(O)	13	n/a	n/a	R	v17	7156	464								G1
48		38617	Aberdeen, UK	2012	Human stool	A	A	n/a	n/a	R	v17	464	464								G1
49		38883	Aberdeen, UK	2012	Human stool	tet(O/32/O)	7	1	S	R	v17	464	464	O/32/O			1_193				G1
50		41414	Aberdeen, UK	2014	Human stool	tet(O/32/O)	22	1	R	R	v17	464	464	O/32/O			1_193				G1
35		23517	Oxfordshire, UK	2010	Human stool	A	A	A	n/a	S	v17	2315	464								G1
37		30925	Oxfordshire, UK	2014	Human stool	tet(O)	117	A	n/a	R	v17	2315	464								G1
38		41447	Aberdeen, UK	2014	Human stool	tet(O)	117	A	n/a	R	v17,v22	2315	464								G1,G4
39		40661	Aberdeen, UK	2013	Human stool	tet(O/M/O)	218	A	n/a	R	v17	2315	464	O/M/O							G1
40		18364	Oxfordshire, UK	2012	Human stool	A	A	A	n/a	S	v17	464	464								G1
51		25059	Oxfordshire, UK	2013	Human stool	tet(O)	3	1	S	R	v17	464	464				1_193				G1
52		39146	Aberdeen, UK	2013	Human stool	A	A	1	S	R	v17	464	464				1_193				G1
57		28970	Oxfordshire, UK	2014	Human stool	A	A	A	n/a	R	v17	2146	464								G1
58		25015	Oxfordshire, UK	2013	Human stool	tet(O)	25	A	n/a	R	v17	2146	464								G1
60		24987	Oxfordshire, UK	2013	Human stool	tet(O)	102	7	R	R	v17	464	464				7_61				G1
61		41876	Aberdeen, UK	2014	Human stool	tet(O/32/O), tet(O)	7, 3	1	R	R	v17	464	464				1_193				G1
62		16250	Oxfordshire, UK	2011	Human stool	A	A	A	n/a	R		5731	464
63		24913	Oxfordshire, UK	2012	Human stool	tet(O/32/O)	7	14	R	R	v17,v22	464	464	O/32/O			14_193				G1,G4
64		18337	Oxfordshire, UK	2012	Human stool	tet(O/32/O)	7	14	R	R	v17,v22	464	464	O/32/O			14_193				G1,G4
65		40802	Aberdeen, UK	2014	Human stool	tet(O/32/O)	7	14	R	R	v17,v22	464	464	O/32/O			14_193				G1,G4
66		38455	Aberdeen, UK	2012	Human stool	tet(O/32/O)	7	1	R	R	v17,v22	464	464	O/32/O			1_193				G1,G4
67		25003	Oxfordshire, UK	2013	Human stool	tet(O/32/O)	7	1	R	R	v17	464	464	O/32/O			1_193				G1
68		2675	Cumbria & Lancashire, UK	2014	Human stool	tet(O/32/O)	7	14	R	R	v17,v22	464	464	O/32/O			14_193				G1,G4
69		31216	Oxfordshire, UK	2015	Human stool	tet(O/32/O)	7	1	R	R	v17	464	464	O/32/O			1_193		57		G1
70		43731	Newcastle, UK	2015	Human stool	tet(O/32/O)	7	1	R	R	v17,v22	464	464	O/32/O			1_193		57		G1,G4
71		42056	Aberdeen, UK	2015	Human stool	tet(O/32/O)	7	1	R	R	v17	464	464	O/32/O			1_193		57		G1
72		31242	Oxfordshire, UK	2015	Human stool	A	A	1	R	S	v17,v22	6209	464				1_193				G1,G4
73		40389	Aberdeen, UK	2013	Human stool	A	A	1	R	R	v17	464	464				1_193				G1
74		30531	Oxfordshire, UK	2014	Human stool	A	A	1	R	S	v17	464	464				1_193				G1
75		25019	Oxfordshire, UK	2013	Human stool	A	A	1	R	S	v17	464	464				1_193				G1
76		12907	Oxfordshire, UK	2011	Human stool	tet(O/32/O)	7	1	R	R	v17	464	464	O/32/O			1_193		57		G1
77		12918	Oxfordshire, UK	2011	Human stool	tet(O/32/O), tet(O)	285, ?	1	R	R	v17	464	464				1_193		57		G1
78		21341	Oxfordshire, UK	2010	Human stool	tet(O/32/O)	7	1	R	R	v17	464	464	O/32/O			1_193		57		G1
79		12885	Oxfordshire, UK	2011	Human stool	tet(O/32/O)	7	1	R	R	v17,v22	464	464	O/32/O			1_193		57		G1,G4
80		42064	Aberdeen, UK	2015	Human stool	tet(O/32/O)	7	1	R	R	v17,v22	5136	464	O/32/O			1_193		57		G1,G4
81		43746	Newcastle, UK	2015	Human stool	tet(O/32/O)	7	1	R	R	v17	5136	464	O/32/O			1_193		57		G1
82		31010	Manchester, UK	2014	Human stool	tet(O/32/O)	7	1	R	R	v22	5136	464	O/32/O			1_193		57		G4
83		42201	Aberdeen, UK	2014	Turkey	tet(O/32/O)	245	1	R	R	v17	5136	464	O/32/O			1_193		57		G1
84		33102	Birmingham, UK	2015	Human stool	tet(O/32/O)	7	1	R	R	v17,v22	5136	464	O/32/O			1_193		57		G1,G4
86		28936	Oxfordshire, UK	2014	Human stool	tet(O/32/O)	7	1	R	R	v17	5136	464	O/32/O			1_193		57		G1
87		39937	Aberdeen, UK	2013	Chicken	tet(O/32/O)	7	1	R	R	v17	5136	464	O/32/O			1_193		57		G1
88		34150	Jersey, UK	2012	Human stool	tet(O/32/O)	7	1	R	R	v17,v22	5136	464	O/32/O			1_193		57		G1,G4
91		40552	Aberdeen, UK	2014	Chicken	tet(O/32/O)	7	1	R	R	v17	5136	464	O/32/O			1_193		57		G1
94		43716	Newcastle, UK	2015	Human stool	tet(O/32/O)	7	1	R	R	v17,v22	5136	464	O/32/O			1_193		57		G1,G4
95		39810	Aberdeen, UK	2012	Turkey	tet(O/32/O)	7	1	R	R	v17,v22	5136	464	O/32/O			1_193		57		G1,G4
96		39704	Aberdeen, UK	2013	Human stool	tet(O/32/O)	7	1	R	R	v17	5136	464	O/32/O			1_193		57		G1
97		43812	Newcastle, UK	2016	Human stool	tet(O/32/O)	7	1	R	R	v17,v22	5136	464	O/32/O			1_193		57		G1,G4
98		24579	Oxfordshire, UK	2013	Human stool	tet(O/32/O)	7	1	R	R	v17	5136	464	O/32/O			1_193		57		G1
99		39932	Aberdeen, UK	2013	Chicken	tet(O/32/O)	7	1	R	R	v17	5136	464	O/32/O			1_193		57		G1
101		42443	Aberdeen, UK	2015	Chicken	tet(O/32/O)	7	1	R	R	v17	5136	464	O/32/O			1_193		57		G1
100		43799	Newcastle, UK	2016	Human stool	tet(O/32/O)	7	1	R	R	v17	5136	464	O/32/O			1_193		57		G1
92		29330	Oxfordshire, UK	2011	Human stool	tet(O/32/O)	7	1	A	R	v22	5136	464	O/32/O			1_193		57		G4
93		21396	Oxfordshire, UK	2010	Human stool	tet(O/32/O)	7	1	R	R	v17	5136	464	O/32/O			1_193		57		G1
160		58473	Aberdeen, UK	2010	Human stool	tet(O/32/O)	7	1	R	R	v17	5136	464	O/32/O			1_193		57		G1
161		58497	Aberdeen, UK	2010	Chicken	tet(O/32/O)	7	1	R	R	v17	5136	464	O/32/O			1_193		57		G1
102		40413	Aberdeen, UK	2014	Human stool	tet(O/32/O)	7	1	R	R	v17	5136	464	O/32/O			1_193		57		G1
103		21109	Oxfordshire, UK	2012	Human stool	tet(O/32/O)	7	1	R	R	v17,v22	5136	464	O/32/O			1_193		57		G1,G4
104		38420	Aberdeen, UK	2012	Human stool	tet(O/32/O)	7	1	R	R	v17	5136	464	O/32/O			1_193		57		G1
89		32516	Birmingham, UK	2015	Chicken	tet(O/32/O)	7	1	R	R	v17	5136	464	O/32/O			1_193		57		G1
90		47303	Oxfordshire, UK	2016	Human stool	tet(O/32/O)	7	1	R	R	v17	5136	464	O/32/O			1_193		57		G1
105		40371	Aberdeen, UK	2013	Human stool	tet(O/32/O)	7	1	R	R	v17,v22	5812	464	O/32/O			1_193		57		G1,G4
106		34142	Guernsey, UK	2012	Human stool	tet(O/32/O)	7	1	R	R	v17	5812	464	O/32/O			1_193		57		G1
107		18289	Oxfordshire, UK	2011	Human stool	tet(O/32/O)	7	1	R	R	v17,v22	5812	464	O/32/O			1_193		57		G1,G4
30		31121	Manchester, UK	2013	Human BC	tet(O)	10	1	R	R	v24	574	574				1_193				G1
31		47574	London, UK	2016	Chicken	tet(O)	8	38	S	R	v17	574	574				38_460				G1
27		24834	Oxfordshire, UK	2010	Human stool	tet(O)	10	1	R	R	v24	574	574				1_193				G1
121		12909	Oxford, UK	2011	Human stool	tet(O)	10	1	R	R	v24	574	574				1_193				G1
109		48267	Aberdeen, UK	2015	Human stool	tet(O)	10	1	R	S	v22	574	574				1_193				G4
29		31068	Oxfordshire, UK	2014	Human stool	tet(O)	10	1	S	R	v24	574	574				1_193				G1
33		27950	Oxfordshire, UK	2013	Human stool	tet(O)	114	1	S	R	v24	574	574				1_193				G1
32		22263	Oxfordshire, UK	2012	Human stool	tet(O)	53	1	S	S	v24	574	574				1_193				G1
111		43166	Aberdeen, UK	2011	Human stool	tet(O)	3	1	S	R	v28	2895	574				1_193				G1
150		31195	Oxford, UK	2014	Human stool	tet(O/32/O)	7	1	S	R	v28	305	574	O/32/O			1_193				G1
17		47335	Oxfordshire, UK	2016	Human stool	tet(O)	8	1	R	R	v8,19	354	354				1_193				G2,G3
21		30491	Oxfordshire, UK	2014	Human stool	tet(O/M/O)	46	1	R	R	v8	354	354	O/M/O			1_193				G2
20		25522	Oxfordshire, UK	2013	Human stool	tet(O/32/O)	22	128	R	R	v8	354	354	O/32/O			128_604				G2
23		24574	Oxfordshire, UK	2013	Human stool	tet(O)	94	125	R	R	v29	354	354				125_489				G2
24		28628	Oxfordshire, UK	2013	Human stool	tet(O)	117	39	S	R	v8	354	354				39_460				G2
18		24976	Oxfordshire, UK	2013	Human stool	tet(O)	13	39	S	R	v8	354	354				39_460				G2
131		40392	Aberdeen, UK	2014	Human stool	tet(O)	207	A	n/a	R	v26	829	828
